# Supplementary material for: Phylogeographic structure and ecological niche modelling reveal signals of isolation and postglacial colonisation in the European stag beetle
Source: PLoS One. 2019 Apr 25;14(4):e0215860. doi: 10.1371/journal.pone.0215860 (PMC6483211; doi:10.1371/journal.pone.0215860)
Supplement: S5 Table — (XLSX) [file pone.0215860.s009.xlsx]

## Sheet: Blad1
Sample	Locality	Country	Lcerv-1	Lcerv-2	Lcerv-4	Lcerv-6	Lcerv-25	Lcerv-3	Lcerv-9	Lcerv-28	Lcerv-7	Lcerv-8	Lcerv-31	Lcerv-16	Lcerv-17	Lcerv-20	Lcerv-36	Lcerv-29
Fr_Verbeekstraat001	Overijse	Belgium	90/90	73/77	82/82	92/98	78/94	66/76	90/90	81/93	77/77	80/80	80/83	88/88	187/188	80/80	150/158	95/107
Pitastraat001	Overijse	Belgium	82/90	73/77	82/84	98/98	76/78	66/76	90/90	81/93	85/85	80/80	80/80	88/90	188/188	82/82	158/158	95/95
Pitastraat002	Overijse	Belgium	82/90	77/77	82/82	98/98	94/94	66/66	90/94	93/93	77/77	78/80	80/80	84/84	187/187	80/86	146/158	95/107
Speelberg001	Overijse	Belgium	84/90	77/77	82/84	94/98	94/94	66/68	90/90	81/93	85/85	78/78	80/83	88/88	187/187	80/86	158/158	95/95
Speelberg002	Overijse	Belgium	82/84	73/77	82/84	98/98	94/94	66/72	90/90	93/93	77/77	78/80	83/83	88/88	187/187	80/80	150/150	95/107
Speelberg003	Overijse	Belgium	90/90	77/77	82/82	98/98	94/94	66/66	90/94	93/93	73/77	78/80	83/83	88/88	187/188	80/80	150/150	95/95
Speelberg004	Overijse	Belgium	90/92	73/73	80/80	92/98	94/94	66/72	90/90	81/93	85/85	80/80	80/83	88/88	187/190	80/80	150/150	95/95
Speelberg005	Overijse	Belgium	84/90	77/77	82/82	98/98	94/94	66/66	90/94	81/93	77/77	78/80	80/80	88/88	187/187	82/82	150/158	95/95
Speelberg006	Overijse	Belgium	84/90	77/77	82/82	92/98	94/94	74/74	90/94	93/93	77/77	80/80	80/80	88/88	187/188	80/82	158/158	95/95
Speelberg007	Overijse	Belgium	84/90	73/77	82/82	98/98	76/94	66/74	90/94	93/93	77/77	80/80	80/80	88/88	185/187	80/80	146/150	95/95
Speelberg008	Overijse	Belgium	84/84	73/73	82/82	98/98	94/94	66/66	90/94	81/93	77/77	78/80	83/83	88/88	187/187	78/78	150/158	95/95
Speelberg009	Overijse	Belgium	84/92	73/73	80/82	98/98	94/94	66/72	90/94	81/93	77/77	78/80	83/83	88/88	187/190	80/80	146/150	95/95
Speelberg010	Overijse	Belgium	84/90	73/77	80/82	98/98	76/94	66/66	90/90	81/93	77/77	78/80	80/80	84/84	187/190	80/86	146/150	95/95
Speelberg011	Overijse	Belgium	84/92	73/73	82/82	92/92	94/94	66/66	90/90	93/93	77/77	78/80	83/83	88/88	187/188	80/80	150/150	77/107
Speelberg012	Overijse	Belgium	84/92	73/73	82/82	98/98	94/94	66/66	88/90	93/93	77/77	78/80	80/83	84/88	187/188	78/78	150/150	77/95
Speelberg013	Overijse	Belgium	82/90	73/73	82/82	98/98	94/94	66/66	90/90	93/93	77/77	80/80	80/83	88/88	187/187	80/80	NA	95/107
Speelberg014	Overijse	Belgium	82/90	73/77	82/82	94/98	94/94	66/66	90/94	93/93	77/77	80/80	80/80	88/88	188/188	78/78	158/158	95/95
Speelberg015	Overijse	Belgium	84/90	73/77	82/82	92/98	82/94	66/66	90/90	81/93	77/77	80/80	80/83	88/88	187/188	78/80	158/158	95/95
Speelberg016	Overijse	Belgium	84/90	73/73	82/82	92/92	94/94	66/66	94/94	93/93	77/77	78/78	80/83	84/88	187/187	80/80	150/150	95/95
Speelberg017	Overijse	Belgium	90/90	73/73	80/82	98/98	94/94	66/68	90/90	81/93	77/85	80/80	80/83	88/88	187/190	78/82	150/150	95/95
Speelberg018	Overijse	Belgium	90/90	73/77	80/82	92/98	94/94	66/72	90/94	81/93	77/85	78/78	80/80	88/88	187/190	80/80	150/150	95/95
Speelberg019	Overijse	Belgium	84/90	73/73	80/82	92/92	94/94	66/66	94/94	93/93	77/77	78/78	80/83	84/88	187/187	80/80	150/150	95/95
Speelberg020	Overijse	Belgium	82/82	73/77	82/82	92/98	94/94	66/68	90/94	93/93	77/79	80/80	80/83	84/84	187/188	80/80	150/150	95/95
Speelberg021	Overijse	Belgium	84/92	73/73	80/80	92/98	94/94	66/66	90/94	93/93	77/85	78/80	80/80	88/88	187/188	80/82	150/150	95/95
Speelberg022	Overijse	Belgium	84/90	73/77	82/84	98/98	94/94	66/68	90/94	81/93	77/85	78/80	80/80	88/88	187/187	78/78	150/158	95/107
Speelberg023	Overijse	Belgium	84/90	73/77	80/82	92/98	94/94	66/68	90/96	93/93	77/85	80/80	80/80	88/88	187/188	80/80	150/150	77/77
Speelberg024	Overijse	Belgium	84/90	73/77	84/84	92/98	76/94	66/66	90/90	81/93	77/85	78/80	80/83	88/88	187/190	82/82	150/150	95/95
Speelberg025	Overijse	Belgium	82/90	73/77	82/84	98/98	94/94	66/68	90/94	93/93	77/77	78/80	80/83	88/88	187/188	80/80	146/158	95/95
Speelberg027	Overijse	Belgium	84/90	73/77	80/84	98/98	94/94	66/66	90/94	93/93	77/77	78/80	80/80	88/88	187/187	82/82	150/150	95/95
Speelberg028	Overijse	Belgium	84/84	73/77	82/82	92/98	94/94	66/66	90/94	93/93	77/85	78/78	80/83	88/88	187/187	80/80	150/150	77/95
Diepestr001	Sint-Genesius-Rode	Belgium	84/84	73/73	82/82	92/98	94/94	66/74	90/90	81/81	77/77	76/80	80/83	84/84	187/187	80/80	150/150	95/95
Diepestr002	Sint-Genesius-Rode	Belgium	84/90	73/77	82/84	98/98	78/94	66/66	90/90	81/93	77/77	76/80	80/83	84/84	187/188	NA	146/150	95/95
Kerkveldw001	Sint-Genesius-Rode	Belgium	90/90	73/77	82/84	98/98	94/94	66/66	90/90	81/93	77/77	78/80	83/83	108/108	185/187	80/80	150/150	95/95
Kerkveldw002	Sint-Genesius-Rode	Belgium	84/90	73/77	82/82	92/98	94/94	66/66	90/90	81/93	77/77	78/80	80/83	84/88	187/188	78/78	150/158	77/95
Kerkveldw003	Sint-Genesius-Rode	Belgium	90/90	73/77	82/82	98/98	94/94	66/66	90/90	81/93	77/85	78/78	83/83	88/108	185/187	80/82	150/150	95/95
Kerkveldw004	Sint-Genesius-Rode	Belgium	90/90	73/77	82/82	98/98	94/94	66/66	90/90	81/93	77/85	78/78	83/83	88/108	185/187	80/82	150/150	95/95
Kerkveldw005	Sint-Genesius-Rode	Belgium	90/90	77/77	82/82	98/98	94/94	66/66	90/94	93/93	77/77	78/80	80/83	84/84	188/188	80/80	146/150	95/95
Kerkveldweg2010001	Sint-Genesius-Rode	Belgium	90/90	73/77	82/82	98/98	76/94	66/68	90/96	81/93	77/77	78/80	83/83	88/108	185/187	80/80	146/150	95/95
Kerkveldweg2010002	Sint-Genesius-Rode	Belgium	90/90	77/77	82/82	98/98	78/78	66/66	90/90	93/93	77/83	78/80	83/83	88/88	188/188	NA	146/150	95/95
Kerkveldweg2010003	Sint-Genesius-Rode	Belgium	90/90	73/77	82/82	98/98	94/94	68/74	90/96	93/93	77/77	78/80	83/83	88/108	185/187	80/80	146/150	95/95
Jagersveld_2005_001	Watermaal-Bosvoorde	Belgium	84/84	77/77	82/82	92/98	94/94	66/66	90/90	93/93	77/77	76/80	80/83	88/88	187/187	78/80	150/158	95/95
Jagersveld_2005_002	Watermaal-Bosvoorde	Belgium	84/84	77/77	82/82	92/98	78/92	66/66	90/94	81/93	77/77	80/80	80/80	84/84	187/188	80/80	146/150	95/95
Jagersveld_2005_003	Watermaal-Bosvoorde	Belgium	84/90	77/77	82/82	98/98	94/94	66/74	90/94	93/93	77/77	76/82	80/83	84/84	187/187	78/78	150/158	95/95
Jagersveld_2005_004	Watermaal-Bosvoorde	Belgium	84/84	77/77	82/82	98/98	94/94	66/66	90/90	93/93	77/77	80/80	80/83	84/84	187/188	78/78	150/150	95/110
Jagersveld_2005_005	Watermaal-Bosvoorde	Belgium	84/84	73/77	82/82	92/98	94/94	66/68	90/94	81/93	77/83	76/78	80/80	90/108	188/188	80/80	150/150	95/95
Jagersveld_2005_006	Watermaal-Bosvoorde	Belgium	82/90	77/77	82/82	92/98	94/94	66/66	90/90	81/93	77/77	76/78	80/80	88/108	187/188	80/80	150/158	77/77
Jagersveld_2005_007	Watermaal-Bosvoorde	Belgium	84/90	73/77	82/84	92/98	94/94	66/66	90/90	93/93	77/83	76/82	83/83	88/90	187/188	78/80	158/158	95/95
Jagersveld_2005_008	Watermaal-Bosvoorde	Belgium	84/84	77/77	82/82	98/98	78/94	66/66	90/94	81/93	77/77	80/80	80/83	84/108	187/188	78/80	150/158	77/95
Jagersveld_2005_009	Watermaal-Bosvoorde	Belgium	84/84	77/77	82/82	92/98	94/94	66/66	90/90	81/81	77/83	76/80	80/83	88/108	187/188	78/78	158/158	77/95
Jagersveld_2005_010	Watermaal-Bosvoorde	Belgium	84/90	77/77	82/82	98/98	94/94	66/68	90/94	93/93	77/77	76/76	80/83	90/108	187/188	78/78	150/150	95/95
Jagersveld_2005_011	Watermaal-Bosvoorde	Belgium	84/90	73/77	82/84	92/98	94/94	66/66	90/90	93/93	77/77	82/82	80/83	88/90	187/187	80/80	150/158	77/95
Jagersveld_2005_012	Watermaal-Bosvoorde	Belgium	84/90	73/77	82/82	92/98	94/94	66/68	94/94	93/93	77/77	80/80	80/83	88/108	187/188	78/78	150/150	95/110
Jagersveld_2005_013	Watermaal-Bosvoorde	Belgium	84/84	77/77	82/84	92/92	94/94	66/66	90/94	93/93	77/77	76/76	80/83	108/108	187/188	80/80	158/158	77/95
Jagersveld_2005_014	Watermaal-Bosvoorde	Belgium	84/84	77/77	82/82	98/98	94/94	66/66	90/90	93/93	77/83	76/80	80/83	84/108	187/187	78/80	150/150	95/95
Jagersveld_2005_015	Watermaal-Bosvoorde	Belgium	84/84	73/77	82/82	92/98	92/92	66/66	90/90	81/93	77/77	76/76	80/83	88/88	187/187	78/80	150/158	77/110
Jagersveld_2005_016	Watermaal-Bosvoorde	Belgium	82/90	77/77	82/84	92/92	94/94	66/66	90/94	93/93	77/77	78/82	80/80	88/108	187/187	80/80	150/158	77/77
Jagersveld_2005_017	Watermaal-Bosvoorde	Belgium	84/84	73/77	82/84	98/100	78/94	66/66	90/90	93/93	77/77	78/80	83/83	88/88	188/188	78/80	150/158	98/98
Jagersveld_2005_018	Watermaal-Bosvoorde	Belgium	84/84	73/73	82/82	98/98	94/94	66/68	90/94	81/93	77/83	76/82	83/83	88/108	187/187	78/78	158/158	77/95
Jagersveld_2005_019	Watermaal-Bosvoorde	Belgium	84/90	77/77	82/82	92/98	76/94	66/66	90/90	93/93	77/77	80/80	80/83	84/84	187/187	78/80	150/158	77/95
Jagersveld_2005_020	Watermaal-Bosvoorde	Belgium	84/90	73/77	82/82	98/98	94/94	66/68	94/94	81/93	77/83	80/80	80/80	84/84	187/188	78/80	150/158	77/77
Jagersveld_2005_021	Watermaal-Bosvoorde	Belgium	84/90	73/77	82/82	92/92	94/94	66/74	90/90	93/93	77/77	76/82	80/83	88/88	187/187	80/80	150/158	77/77
Jagersveld_2005_022	Watermaal-Bosvoorde	Belgium	90/90	77/77	82/82	92/92	94/94	66/66	90/90	81/93	77/79	76/82	80/83	88/88	187/187	78/80	150/158	95/95
Jagersveld_2005_023	Watermaal-Bosvoorde	Belgium	84/84	73/77	82/82	92/98	94/94	66/68	90/94	81/93	77/77	80/80	80/80	84/84	188/188	NA	150/150	77/77
Jagersveld_2005_024	Watermaal-Bosvoorde	Belgium	84/90	77/77	82/82	98/98	78/92	66/66	90/90	81/93	77/83	80/82	80/80	84/84	187/188	78/80	146/150	95/98
Jagersveld_2005_025	Watermaal-Bosvoorde	Belgium	84/84	73/77	82/84	98/98	94/94	66/66	90/94	93/93	77/77	80/80	80/83	88/88	187/188	78/80	150/150	77/77
Jagersveld_2005_026	Watermaal-Bosvoorde	Belgium	84/90	77/77	84/84	98/98	94/94	66/66	90/94	93/93	77/77	76/76	80/80	88/108	187/188	80/80	158/158	77/77
Jagersveld_2005_027	Watermaal-Bosvoorde	Belgium	82/84	77/77	82/84	98/98	94/94	66/66	90/90	93/93	77/83	78/82	80/83	88/88	188/188	78/78	158/158	77/77
Jagersveld_2005_028	Watermaal-Bosvoorde	Belgium	90/90	73/77	82/82	92/92	92/94	66/74	90/90	93/93	77/77	76/76	80/83	84/84	187/187	80/80	150/150	95/95
Jagersveld_2005_029	Watermaal-Bosvoorde	Belgium	84/90	73/77	82/82	98/98	94/94	66/74	90/90	93/93	77/77	80/80	80/83	88/88	187/188	80/80	150/158	77/77
Jagersveld_2005_030	Watermaal-Bosvoorde	Belgium	84/84	77/77	82/82	92/98	92/94	66/66	90/90	81/93	77/77	76/80	80/80	88/108	187/188	80/80	158/158	77/77
Roztoky_u_Prahy	Roztoky u Prahy	Czech Republic	84/92	73/77	82/82	98/98	76/76	66/74	90/96	93/93	73/83	78/80	83/83	84/84	188/190	80/80	158/158	77/98
Břeclav001	Lednice	Czech Republic	90/90	73/77	82/82	98/98	78/82	70/74	90/90	81/81	73/75	80/80	83/83	84/84	188/190	80/80	158/158	95/95
Břeclav003	Lednice	Czech Republic	84/84	73/73	84/84	92/98	76/76	66/70	90/90	93/93	77/77	76/80	83/83	84/84	188/188	78/80	158/158	95/95
Břeclav004	Lednice	Czech Republic	90/90	73/77	82/82	92/98	76/78	66/66	90/90	93/93	77/77	78/80	80/80	88/88	188/188	78/80	146/158	95/98
Břeclav005	Lednice	Czech Republic	90/92	73/73	82/82	92/98	78/78	66/74	90/94	93/93	77/77	76/76	80/83	84/108	188/188	80/80	150/158	95/95
Buchlovice001	Buchlovice	Czech Republic	84/90	73/77	82/82	92/98	94/94	66/74	90/94	93/93	77/77	80/80	80/80	88/88	188/188	78/78	150/158	77/77
Naucelle002	Naucelle	France	90/90	73/77	82/82	92/98	76/78	66/66	90/94	93/93	77/83	80/82	80/83	88/88	188/190	80/80	146/158	98/98
La_Caulié001	La Caulie	France	82/84	73/77	82/84	92/98	76/94	66/66	90/94	81/81	77/77	78/80	80/83	88/90	188/188	78/80	158/158	95/95
La_Caulié002	La Caulie	France	84/90	73/73	82/82	98/98	94/94	66/68	90/90	93/93	75/75	76/80	83/83	88/88	187/187	80/80	158/158	95/95
La_Caulié003	La Caulie	France	84/90	73/73	82/84	98/98	94/94	66/70	90/90	81/81	77/77	76/78	80/83	88/88	187/188	86/86	146/158	95/95
La_Caulié004	La Caulie	France	84/84	73/77	84/84	92/100	94/94	74/76	90/90	81/93	77/85	80/80	83/83	84/84	187/187	80/80	158/158	95/95
Lanouaille001	Lanouaille	France	84/84	77/77	82/82	92/92	76/94	66/76	90/94	93/93	75/77	76/80	80/83	108/108	187/190	88/88	158/158	95/95
Lanouaille002	Lanouaille	France	84/90	73/77	84/84	98/98	94/94	66/66	94/96	93/93	77/79	80/80	80/80	88/88	187/188	86/86	158/158	95/95
Lanouaille003	Lanouaille	France	82/90	73/77	82/82	98/98	76/78	66/74	90/94	81/93	77/85	76/80	80/83	88/88	187/188	80/82	146/158	95/101
Lanouaille004	Lanouaille	France	84/90	73/77	82/84	98/98	76/94	66/74	90/90	81/93	77/77	80/80	80/83	88/88	187/190	NA	158/158	77/95
Lanouaille005	Lanouaille	France	82/90	77/77	82/82	92/98	76/94	66/66	90/90	81/93	77/85	76/84	80/83	88/88	187/188	78/86	150/158	95/95
Clermont-le-Fort001	Clermont-le-Fort	France	84/92	73/77	82/84	98/98	76/94	66/70	90/90	93/93	77/77	76/78	83/83	90/90	187/187	80/80	146/150	95/95
Clermont-le-Fort002	Clermont-le-Fort	France	92/92	73/77	84/84	98/98	82/94	66/74	90/90	81/93	77/79	78/80	80/83	88/88	187/188	88/88	158/158	95/95
Clermont-le-Fort003	Clermont-le-Fort	France	82/90	73/77	82/82	92/98	94/94	66/66	90/90	81/81	77/77	80/80	80/83	84/84	188/188	80/80	146/150	95/95
Clermont-le-Fort004	Clermont-le-Fort	France	84/84	73/73	82/82	92/98	94/94	66/74	90/90	81/81	77/77	74/78	80/83	88/88	186/187	80/80	158/158	95/95
Lurais001	Lurais	France	84/90	77/77	84/84	92/92	94/96	66/66	90/96	93/93	77/77	76/78	80/83	84/84	187/187	80/80	150/158	95/95
Lurais002	Lurais	France	84/92	73/77	82/82	98/98	96/96	66/76	90/90	93/93	77/77	76/80	80/83	88/88	187/188	80/80	146/158	77/95
Lurais003	Lurais	France	90/90	73/77	82/82	92/98	76/94	66/66	94/96	81/93	77/77	80/80	80/83	88/88	NA	78/84	158/158	95/95
Lurais004	Lurais	France	84/90	73/77	82/82	98/98	94/94	66/68	90/94	81/93	73/83	80/80	80/83	84/84	188/188	82/82	158/158	77/95
Lurais005	Lurais	France	82/90	77/77	82/82	92/98	94/94	66/74	90/90	81/93	73/85	76/78	80/83	84/84	187/190	80/86	150/158	95/95
Chateauneuf-sur-Loire001	Chateauneuf-sur-Loire	France	84/90	77/77	82/82	92/92	94/94	66/68	90/90	93/93	77/77	76/76	80/80	88/108	187/187	82/82	150/158	77/95
Montbouy001	Montbouy	France	90/90	73/73	82/82	92/92	78/94	66/76	90/90	93/93	77/77	80/80	80/83	84/88	188/190	78/80	146/158	95/95
Montbouy002	Montbouy	France	84/90	77/77	82/82	92/98	76/94	66/74	94/94	93/93	77/77	80/80	80/83	88/88	187/190	80/80	158/158	77/77
Reichswald001	Kranenburg	Germany	84/84	77/77	82/82	92/98	94/94	66/74	90/90	81/93	77/85	76/80	80/83	84/88	187/188	80/80	150/158	95/95
Alf001	Alf	Germany	90/90	73/77	82/82	92/98	94/94	66/68	90/90	93/93	77/77	76/80	80/83	88/88	187/188	80/80	158/158	92/92
Alf002	Alf	Germany	84/84	73/77	82/84	92/98	76/76	66/66	90/90	81/93	77/77	78/80	80/83	84/84	188/188	80/86	150/158	95/95
Alf003	Alf	Germany	84/84	73/73	82/82	98/98	78/82	66/66	90/90	93/96	77/77	78/80	83/83	88/108	188/188	80/80	158/158	98/98
Alf004	Alf	Germany	90/90	73/77	82/82	92/92	76/94	66/66	90/94	81/93	77/77	76/78	80/80	88/88	188/190	80/86	158/158	77/95
Alf005	Alf	Germany	90/90	73/77	82/84	98/98	76/94	68/74	90/90	93/93	75/85	74/78	80/83	88/88	187/190	78/80	150/158	95/95
G-Bienwa001	Schaidt	Germany	90/90	73/77	82/82	92/92	94/94	66/66	90/94	81/93	77/77	74/80	80/83	84/88	188/188	78/80	NA	77/77
Forst_001	Forst	Germany	90/92	73/77	82/84	98/98	82/94	66/66	90/90	81/93	77/79	78/78	83/86	84/84	186/188	84/86	150/158	77/77
Forst_002	Forst	Germany	84/90	73/77	80/82	98/98	76/78	66/66	90/90	93/93	77/77	78/80	83/83	84/84	188/190	NA	158/158	95/95
Forst_003	Forst	Germany	90/90	73/77	82/82	92/92	76/94	66/74	90/90	93/93	NA	78/78	83/83	84/88	188/188	78/80	150/158	77/95
Forst_004	Forst	Germany	90/90	73/77	82/82	92/98	82/82	66/66	90/90	93/93	73/77	80/80	80/80	84/88	188/188	78/86	150/158	95/101
Forst_005	Forst	Germany	84/90	73/77	82/82	98/98	76/78	66/66	90/90	81/93	77/77	76/80	80/83	84/84	188/190	80/80	158/158	77/95
Forst_006	Forst	Germany	90/92	73/73	84/84	92/98	76/105	66/66	90/90	93/93	77/83	80/80	83/83	88/88	188/190	80/80	158/158	98/98
Forst_007	Forst	Germany	90/92	73/73	84/84	92/98	76/105	66/66	90/90	93/93	77/83	80/80	83/83	88/88	188/190	80/80	158/158	98/98
Forst_008	Forst	Germany	90/90	73/77	82/84	92/98	76/105	66/66	90/90	93/93	77/83	80/80	83/83	88/88	188/190	80/80	158/158	98/98
Forst_009	Forst	Germany	90/90	77/77	82/82	98/98	76/76	66/76	90/90	93/93	77/85	78/80	80/80	88/88	188/190	80/80	158/158	77/98
Forst_010	Forst	Germany	90/92	73/77	84/84	92/98	76/105	66/66	90/90	93/93	77/83	80/80	83/83	88/88	188/190	80/80	158/158	98/98
Kronau001	Kronau	Germany	84/90	73/77	82/82	98/98	92/92	66/74	90/90	93/93	77/77	80/80	80/83	88/88	188/188	80/88	158/158	95/95
Kronau002	Kronau	Germany	90/90	73/77	82/82	98/98	76/78	66/66	90/90	81/93	77/77	78/80	80/83	84/88	188/190	78/78	150/158	77/77
Kronau003	Kronau	Germany	84/90	73/73	82/84	92/98	78/82	66/66	90/90	93/93	77/77	80/80	80/83	88/88	188/188	80/80	146/150	95/95
Kronau004	Kronau	Germany	82/84	73/77	82/82	98/98	76/78	66/70	90/90	93/93	73/77	78/82	80/83	84/84	188/190	80/80	158/158	77/77
Kronau005	Kronau	Germany	90/92	73/77	82/84	92/98	76/78	66/68	90/90	93/93	75/77	76/76	80/80	84/84	188/188	80/80	158/158	95/95
Kronau006	Kronau	Germany	90/90	73/77	82/82	92/92	76/78	66/66	90/90	93/93	77/77	78/80	80/83	84/84	188/190	80/80	158/158	77/95
Kronau007	Kronau	Germany	90/92	73/77	82/82	92/92	78/78	66/68	90/90	93/93	75/77	78/80	83/83	84/84	188/188	80/80	158/158	95/95
Kronau008	Kronau	Germany	84/90	73/77	82/82	92/98	76/92	66/66	90/90	93/93	73/85	74/80	83/83	88/88	188/188	80/86	146/150	77/77
Kronau009	Kronau	Germany	84/90	73/77	82/82	98/98	78/92	66/66	90/94	93/93	77/77	76/78	80/83	88/88	188/188	78/78	146/158	95/95
Kronau010	Kronau	Germany	84/90	73/77	82/82	98/98	76/78	66/74	90/90	93/93	79/83	80/80	80/80	88/88	185/188	80/80	158/158	95/95
Kronau011	Kronau	Germany	90/90	73/77	82/82	92/92	94/94	66/66	90/94	81/93	77/77	NA	80/83	84/84	188/188	78/78	NA	95/95
Kronau012	Kronau	Germany	84/90	73/77	82/82	92/98	78/92	66/66	90/90	93/93	77/77	80/80	83/83	84/88	188/188	78/80	146/158	77/95
Kronau013	Kronau	Germany	90/90	73/77	82/84	98/98	76/82	66/66	90/90	93/93	77/83	76/78	83/83	84/84	186/190	80/80	158/158	95/95
Kronau014	Kronau	Germany	82/90	73/77	82/82	92/98	76/76	66/70	90/90	93/93	83/83	78/80	80/83	88/88	188/190	80/80	150/158	77/101
Kronau015	Kronau	Germany	84/90	73/77	82/82	98/98	76/92	66/68	90/90	93/93	77/85	76/78	83/83	84/88	188/190	80/82	146/158	86/95
Rettigheim001	Rettigheim	Germany	84/84	73/73	82/82	92/98	78/82	66/68	96/96	93/93	73/77	80/82	80/83	88/108	188/188	86/86	146/158	77/95
Rettigheim002	Rettigheim	Germany	84/92	73/77	82/84	98/98	78/92	66/66	90/90	93/93	77/83	80/80	83/83	84/84	188/190	80/80	158/158	95/95
Rettigheim003	Rettigheim	Germany	82/84	73/77	82/84	92/98	76/94	66/68	94/94	93/93	77/77	76/78	80/83	84/84	188/188	80/80	150/158	95/95
Rettigheim004	Rettigheim	Germany	84/84	73/77	82/84	98/98	76/78	66/70	90/90	93/93	77/77	78/80	80/83	84/84	188/188	80/80	158/158	95/95
Tairnbach001	Tairnbach	Germany	84/90	73/73	82/82	92/98	78/92	66/66	90/90	93/93	77/77	74/80	80/83	84/84	188/190	78/86	158/158	95/98
Tairnbach002	Tairnbach	Germany	84/90	73/77	82/82	92/98	94/94	66/74	90/94	93/93	77/83	80/80	80/80	84/88	188/188	78/78	158/158	95/95
Tairnbach003	Tairnbach	Germany	84/90	73/77	82/82	92/92	78/92	66/66	90/94	93/93	83/85	80/80	80/80	88/88	187/188	80/80	158/158	77/77
Tairnbach004	Tairnbach	Germany	90/90	77/77	82/84	92/92	82/92	66/76	90/94	81/93	73/77	76/76	83/83	84/84	187/188	78/80	146/158	77/77
Tairnbach005	Tairnbach	Germany	84/90	73/77	82/84	98/98	94/94	66/66	78/94	81/93	NA	80/80	80/80	72/88	187/188	78/78	150/158	77/77
Tairnbach006	Tairnbach	Germany	84/90	73/73	82/84	98/100	94/94	66/74	90/90	81/93	73/73	80/80	83/83	84/108	187/187	80/80	158/158	95/95
Tairnbach007	Tairnbach	Germany	84/90	77/77	82/84	98/98	78/92	68/68	90/94	93/93	73/77	76/80	80/83	84/108	187/190	80/80	158/158	77/77
Tairnbach008	Tairnbach	Germany	90/90	73/77	82/82	92/92	94/94	66/66	80/94	81/93	77/77	NA	80/83	84/88	188/188	78/78	150/158	77/77
Tairnbach009	Tairnbach	Germany	90/90	73/77	82/82	92/98	94/94	66/66	90/90	81/93	77/77	78/80	80/83	88/88	188/188	78/78	158/158	NA
Tairnbach010	Tairnbach	Germany	90/90	73/77	82/82	92/98	94/94	66/66	90/90	81/93	73/77	74/76	80/83	84/84	187/187	80/80	146/158	95/95
Tairnbach011	Tairnbach	Germany	90/90	73/77	82/82	92/92	76/94	66/74	90/90	81/93	77/77	78/80	80/83	88/88	187/190	78/78	146/158	80/80
Tairnbach012	Tairnbach	Germany	84/84	73/77	82/82	98/98	94/94	66/68	90/94	81/93	77/77	76/80	80/80	88/88	185/187	78/78	146/158	95/95
Tairnbachxxx	Tairnbach	Germany	84/90	73/73	82/82	98/98	76/92	66/66	90/90	81/93	77/77	76/76	80/83	84/84	187/188	80/80	146/158	95/95
Melsbach001	Melsbach	Germany	84/84	77/77	82/84	98/98	94/94	66/74	90/90	93/93	77/85	76/80	83/83	88/88	187/187	80/80	158/158	77/77
Ioannina001	Ioannina	Greece	84/90	75/75	82/86	92/98	88/105	66/68	84/94	93/114	83/83	76/78	80/80	84/84	187/194	78/82	158/158	101/101
LUC451	Dadia	Greece	82/86	73/73	82/82	84/90	80/80	66/66	84/84	90/93	65/71	78/80	77/80	86/86	206/227	66/78	150/154	80/92
LUC452	Dadia	Greece	86/90	73/77	86/86	98/98	76/94	66/70	84/84	93/96	65/65	76/76	77/80	86/88	196/223	70/74	NA	80/83
LUC453	Dadia	Greece	86/90	73/77	82/82	98/98	80/80	66/74	84/84	84/96	71/81	78/78	77/80	86/86	206/225	70/70	158/158	80/92
LUC454	Dadia	Greece	86/92	77/77	78/86	92/92	76/92	66/70	90/90	93/96	71/71	76/80	77/80	86/86	208/225	72/78	154/154	77/80
Neraida001	Neraida	Greece	84/88	75/77	82/84	94/94	88/94	66/70	90/94	81/81	73/89	74/76	80/80	92/92	198/198	66/78	158/158	86/86
Neraida002	Neraida	Greece	84/98	73/77	82/82	94/94	76/84	66/76	84/88	93/111	75/75	76/82	80/83	88/98	179/206	70/74	150/150	95/95
Neraida003	Neraida	Greece	84/86	77/79	82/82	92/96	80/94	70/76	90/100	81/111	71/71	76/78	77/80	84/84	185/227	64/76	150/150	89/89
Neraida004	Neraida	Greece	86/88	77/77	82/84	92/100	76/96	70/74	90/90	96/111	73/77	78/88	80/83	88/88	188/227	64/72	150/150	101/101
Neraida005	Neraida	Greece	84/88	73/77	82/82	94/98	76/78	70/72	84/84	81/87	73/83	76/76	80/83	84/86	185/192	68/72	150/158	95/95
Zalongo001	Zalongo	Greece	84/88	73/83	82/82	92/98	88/98	66/70	88/88	81/93	71/77	76/80	77/80	90/92	183/191	72/72	136/149	86/86
Ossa005T	Nessonas	Greece	90/92	77/77	82/84	94/96	76/94	68/70	86/110	84/99	73/73	78/80	77/80	88/88	179/179	66/72	NA	113/113
Ossa007T	Nessonas	Greece	86/90	73/75	84/84	96/98	94/96	66/70	80/86	96/102	77/77	78/84	80/80	84/100	185/194	70/78	158/158	77/77
Ossa009T	Nessonas	Greece	88/92	73/75	82/90	94/94	80/82	72/74	88/90	102/111	71/79	76/78	77/80	84/88	186/200	66/72	150/150	77/92
Ossa011T	Nessonas	Greece	86/90	75/75	82/82	96/98	78/82	70/72	84/88	81/99	77/77	74/76	77/80	86/86	185/188	70/74	158/158	77/92
Ossa001	Stomia	Greece	84/90	73/77	82/82	92/98	94/94	66/66	90/94	93/93	77/77	NA	80/83	84/88	188/190	78/78	150/158	77/77
Vlahava001	Vlahava	Greece	84/90	71/73	82/84	94/96	90/92	66/72	82/100	84/93	73/85	76/80	80/80	82/86	190/191	70/74	146/146	98/98
Vlahava002	Vlahava	Greece	88/90	73/73	82/86	92/94	88/92	66/66	86/86	93/93	73/75	80/82	80/83	96/100	188/204	66/70	150/154	77/80
Vlahava003	Vlahava	Greece	88/88	73/77	82/82	94/98	82/86	70/70	86/90	93/99	65/79	80/80	80/86	84/88	185/189	74/84	150/150	77/101
Vlahava004	Vlahava	Greece	88/90	77/79	82/82	94/98	76/76	66/74	88/90	108/114	83/83	76/102	80/80	98/106	185/187	70/76	158/158	86/113
Vlahava005	Vlahava	Greece	84/90	73/73	82/84	94/98	76/82	62/72	86/88	81/93	75/75	76/78	80/83	88/88	185/187	66/76	158/158	77/77
Vlahava006	Vlahava	Greece	84/90	73/75	82/82	92/100	76/82	70/102	86/86	99/102	73/83	76/78	80/80	84/84	185/188	74/74	149/149	95/95
Vlahava007	Vlahava	Greece	84/86	73/73	82/84	92/92	82/82	66/70	86/86	99/111	89/89	74/76	77/80	84/92	204/204	72/80	158/158	89/95
Vlahava008	Vlahava	Greece	84/86	73/75	82/84	94/104	76/92	66/70	88/88	102/111	85/85	74/88	80/80	94/94	188/188	74/80	158/158	98/98
Vlahava009	Vlahava	Greece	86/90	73/73	82/84	94/100	76/76	66/70	84/84	81/93	77/83	72/80	80/80	86/92	188/188	74/74	150/158	77/77
Vlahava010	Vlahava	Greece	84/84	73/99	84/86	90/98	76/76	74/74	80/84	84/99	75/75	80/82	77/80	88/94	188/190	66/80	158/158	77/119
Vlahava011	Vlahava	Greece	84/84	73/75	82/82	98/100	82/98	66/70	90/94	96/111	71/71	78/80	80/80	88/90	204/208	70/70	154/154	86/92
Vlahava012	Vlahava	Greece	84/88	63/73	82/86	96/96	78/78	66/74	88/88	81/108	79/79	76/82	80/80	84/90	185/185	64/78	158/158	95/98
Kesztölc001	Kesztölc	Hungary	84/92	73/77	82/82	98/98	76/94	74/74	90/90	81/93	77/83	80/80	83/83	88/88	188/188	80/80	158/158	77/77
Kesztölc002	Kesztölc	Hungary	90/90	73/77	82/84	92/98	94/94	66/66	90/94	93/93	77/77	80/80	83/83	88/88	187/188	80/80	146/158	95/95
Kesztölc003	Kesztölc	Hungary	84/92	73/73	82/82	98/98	76/94	68/76	90/90	84/93	77/85	78/80	83/83	88/88	187/190	80/80	158/158	77/77
Nagymaros001	Nagymaros	Hungary	82/84	73/73	82/82	98/98	76/78	66/66	86/90	93/93	77/77	78/78	83/83	84/84	188/188	80/80	158/158	77/77
Vac001	Vac	Hungary	84/92	73/73	82/82	92/98	76/94	66/74	90/90	84/93	77/77	80/82	80/83	88/88	186/188	80/84	158/158	98/98
Vac002	Vac	Hungary	82/92	73/73	82/82	98/98	78/96	66/66	86/90	81/93	77/77	80/80	83/83	84/84	185/185	78/80	148/158	95/95
Vac003	Vac	Hungary	84/90	73/73	82/82	98/98	82/94	66/74	86/90	93/93	87/87	78/80	80/80	88/108	185/187	80/80	158/158	77/95
Normafa001	Budapest	Hungary	92/92	73/77	82/82	98/98	76/76	66/74	90/90	93/93	77/77	76/78	83/83	88/88	186/188	80/80	158/158	95/95
Isaszeg001	Isaszeg	Hungary	90/90	73/77	82/82	98/98	76/78	68/70	90/94	93/93	85/85	78/78	80/83	84/84	188/190	80/80	146/158	77/77
Koszeg001	Koszeg	Hungary	84/84	73/73	82/84	92/98	78/92	66/70	90/90	93/93	77/79	80/80	83/83	88/88	186/188	78/80	158/158	77/80
LUC_210	Viterbo	Italy	86/86	73/77	86/86	106/110	82/98	66/74	90/100	93/93	75/77	80/80	83/83	94/94	185/187	80/86	148/158	NA
LUC_22	Viterbo	Italy	86/90	77/77	84/86	94/98	76/96	66/66	86/90	84/93	77/83	78/80	80/80	88/88	185/188	80/80	158/158	98/98
LUC_23	Viterbo	Italy	84/86	73/77	84/86	98/98	94/96	72/76	90/96	93/93	73/73	78/80	80/83	84/92	185/187	72/80	158/158	95/95
LUC_24	Viterbo	Italy	84/84	77/77	82/84	90/110	96/96	66/66	90/98	93/93	77/85	72/80	80/83	88/88	185/187	80/80	148/158	95/95
LUC_25	Viterbo	Italy	86/90	77/77	86/86	98/98	94/94	66/74	86/86	84/93	77/85	80/80	83/89	94/94	185/185	66/80	148/158	77/77
LUC_26	Viterbo	Italy	90/94	73/73	86/86	90/98	78/96	72/74	88/90	84/87	73/85	74/80	83/83	88/88	185/188	66/80	150/158	95/95
LUC_27	Viterbo	Italy	84/84	NA	80/80	98/98	76/82	66/66	90/96	93/93	83/83	74/74	83/83	88/94	188/190	78/86	146/158	95/95
LUC_28	Viterbo	Italy	84/90	73/77	86/86	98/106	96/96	66/72	90/90	93/93	77/83	76/80	83/83	88/94	185/190	80/80	148/158	98/98
LUC_11	Marmirolo	Italy	90/90	73/77	82/84	92/98	78/82	66/74	90/90	93/93	73/77	80/80	80/83	88/88	188/190	86/86	150/150	95/95
LUC_12	Marmirolo	Italy	90/90	73/73	82/82	92/98	78/92	66/68	90/90	93/93	83/87	80/80	80/83	88/88	188/188	86/86	146/158	95/95
Marmirolo_2015_001	Marmirolo	Italy	84/90	73/73	82/82	98/98	94/94	66/70	90/90	93/93	77/77	76/78	80/83	88/108	188/188	80/80	158/158	95/95
Marmirolo_2015_002	Marmirolo	Italy	82/84	73/77	82/82	92/98	94/94	66/70	90/90	93/93	73/77	80/80	83/83	88/108	185/190	80/80	158/158	95/98
Marmirolo_2015_003	Marmirolo	Italy	90/92	73/77	82/82	90/98	94/94	66/70	90/90	93/93	77/83	78/80	83/83	84/84	187/187	80/86	158/158	77/95
Marmirolo_2015_004	Marmirolo	Italy	84/94	73/77	82/84	98/98	94/94	66/66	90/90	93/93	77/83	80/80	83/83	84/88	187/187	80/86	158/158	77/77
LUC_HEAD001	Marmirolo	Italy	84/92	73/77	82/82	92/98	78/78	66/70	90/96	93/93	75/77	78/80	80/83	84/84	186/188	80/80	158/158	98/98
LUC_HEAD002	Marmirolo	Italy	84/94	73/77	82/86	92/98	78/78	66/70	88/94	93/93	73/77	78/80	80/83	88/88	188/188	80/80	158/158	95/95
LUC_HEAD003	Marmirolo	Italy	86/92	73/73	82/82	90/92	78/78	66/66	90/90	93/93	77/77	80/80	80/83	84/108	188/190	80/80	158/158	95/95
LUC_HEAD004	Marmirolo	Italy	84/84	73/77	82/82	92/98	78/82	70/72	90/90	93/93	77/77	80/80	80/83	84/88	188/188	82/90	158/158	95/95
LUC_HEAD005	Marmirolo	Italy	84/90	73/73	82/84	98/98	78/92	70/70	88/94	93/93	77/85	80/80	80/83	88/88	188/188	78/86	158/158	95/95
LUC_HEAD006	Marmirolo	Italy	90/90	73/73	82/82	98/98	76/78	66/68	86/86	93/93	73/77	80/80	77/83	88/88	188/190	80/80	150/158	95/95
LUC_HEAD007	Marmirolo	Italy	92/92	77/77	82/82	90/98	78/82	66/66	90/90	93/93	77/85	78/80	80/80	88/88	188/188	80/80	158/158	95/95
LUC_HEAD008	Marmirolo	Italy	84/90	73/77	82/82	92/98	76/94	66/66	86/86	93/93	77/77	74/80	80/83	84/88	188/188	78/80	NA	77/95
LUC_HEAD009	Marmirolo	Italy	90/92	73/77	82/82	98/98	82/92	66/66	90/94	93/93	77/85	76/78	80/83	88/108	188/190	80/80	150/158	77/77
LUC_HEAD010	Marmirolo	Italy	84/94	73/73	86/86	92/92	78/92	66/70	90/90	93/93	77/81	76/80	80/83	88/88	188/188	80/80	158/158	101/101
LUC_HEAD011	Marmirolo	Italy	90/90	73/73	82/84	90/92	76/78	74/74	90/90	93/93	77/79	76/80	80/80	84/84	186/188	80/80	158/158	95/98
LUC_HEAD012	Marmirolo	Italy	86/90	73/77	82/84	90/98	76/86	70/74	90/90	93/93	77/77	76/76	83/83	84/88	187/188	80/80	146/158	95/95
LUC_HEAD013	Marmirolo	Italy	90/90	73/77	82/84	92/98	78/92	66/66	90/90	93/93	77/77	80/80	80/83	88/88	188/202	78/80	150/158	77/77
LUC_HEAD014	Marmirolo	Italy	84/90	73/77	82/82	92/98	94/94	66/66	90/90	93/93	77/77	74/80	80/83	88/88	188/188	78/80	158/158	77/95
LUC_HEAD015	Marmirolo	Italy	84/90	73/77	82/82	92/98	78/94	66/66	86/90	93/93	77/77	78/80	80/83	84/88	NA	78/78	158/158	77/95
LUC_HEAD016	Marmirolo	Italy	84/90	73/73	82/84	98/98	78/92	70/70	88/94	93/93	77/85	80/80	80/83	88/88	188/188	78/86	NA	95/95
LUC_HEAD017	Marmirolo	Italy	84/90	73/77	82/82	98/98	94/94	66/66	90/90	93/93	77/77	80/80	80/83	84/88	188/188	78/78	150/158	77/77
LUC_HEAD018	Marmirolo	Italy	86/92	73/73	82/82	90/92	78/78	66/66	90/90	93/93	77/77	80/80	80/83	84/108	188/190	80/80	158/158	95/95
LUC_HEAD019	Marmirolo	Italy	90/90	73/73	82/84	92/98	94/94	66/76	90/96	93/93	77/83	76/80	80/80	88/108	188/190	80/80	158/158	95/95
LUC_HEAD020	Marmirolo	Italy	92/92	73/77	82/82	94/98	78/78	66/66	90/90	93/96	75/77	78/80	80/83	88/108	184/188	80/92	150/150	95/95
LUC_HEAD021	Marmirolo	Italy	84/94	73/77	82/86	92/98	78/78	66/70	88/94	93/93	73/77	78/80	80/83	88/88	188/188	80/80	158/158	95/95
LUC_HEAD022	Marmirolo	Italy	90/90	73/73	82/84	92/98	94/94	66/76	90/96	93/93	77/83	76/80	80/80	88/108	188/190	80/80	158/158	95/95
LUC_HEAD023	Marmirolo	Italy	84/90	73/73	82/84	98/98	78/92	70/70	88/94	93/93	77/85	80/80	80/83	88/88	188/188	78/86	158/158	95/95
LUC_HEAD024	Marmirolo	Italy	90/90	73/73	82/84	90/92	76/78	74/74	90/90	93/93	77/79	76/80	80/80	84/84	186/188	80/80	158/158	95/98
LUC_HEAD025	Marmirolo	Italy	90/90	73/77	82/82	90/92	78/78	66/74	90/90	93/93	77/79	76/80	80/83	88/88	188/188	78/78	150/158	77/77
LUC_HEAD026	Marmirolo	Italy	90/94	73/77	82/82	92/98	NA	66/66	94/94	93/93	77/77	80/80	80/83	88/88	NA	78/78	158/158	77/77
LUC_HEAD027	Marmirolo	Italy	84/94	73/77	82/86	92/98	78/78	66/70	88/94	93/93	73/77	78/80	80/83	88/88	188/188	80/80	158/158	95/95
LUC_HEAD028	Marmirolo	Italy	86/90	73/77	82/84	90/98	76/86	70/74	90/90	93/93	77/77	76/76	83/83	84/88	187/188	80/80	146/158	95/95
Biforco001	Biforco	Italy	90/90	73/73	82/82	98/106	94/96	66/68	86/90	93/93	77/85	80/80	83/83	88/88	185/187	80/80	150/158	95/95
Biforco002	Biforco	Italy	82/88	73/77	82/82	92/92	78/94	66/72	90/90	93/93	77/77	78/80	83/83	88/88	187/188	80/80	146/158	95/95
LUC501	Orrido di Botri	Italy	90/92	73/77	82/82	98/98	78/94	74/74	90/98	84/93	77/77	78/80	80/83	84/88	185/187	80/80	150/158	95/95
LUC502	Orrido di Botri	Italy	84/90	77/77	82/86	90/100	82/94	66/76	90/90	93/93	77/83	80/80	83/83	96/96	187/190	82/82	158/158	95/95
LUC503	Orrido di Botri	Italy	84/94	73/73	82/86	98/98	94/94	66/68	86/96	84/93	73/77	78/78	83/83	94/94	187/190	80/80	158/158	NA
LUC504	Orrido di Botri	Italy	84/84	73/73	82/84	98/98	94/96	66/66	90/90	93/93	77/77	78/80	83/83	84/84	185/187	80/80	158/158	77/77
Bernate002	Bernate	Italy	84/84	73/77	82/82	98/98	76/78	66/66	86/90	93/93	73/77	78/80	83/83	84/84	188/188	78/80	158/158	95/95
Bernate003	Bernate	Italy	84/92	73/73	82/82	92/98	76/82	66/74	90/90	93/93	77/77	78/80	80/83	84/88	188/188	82/82	158/158	77/95
Bernate004	Bernate	Italy	82/90	73/73	82/84	98/98	78/82	66/66	78/96	93/93	77/83	78/80	80/83	88/88	188/188	80/80	146/158	95/95
Bernate005	Bernate	Italy	90/92	73/73	82/84	98/98	76/82	66/66	90/94	93/93	71/77	80/80	80/83	84/84	185/185	82/82	146/158	95/95
Bernate006	Bernate	Italy	84/86	73/77	82/86	98/98	76/78	66/70	88/88	93/93	75/77	78/80	80/83	84/88	188/190	78/80	158/158	95/95
Bernate007	Bernate	Italy	92/94	73/73	82/84	92/106	78/94	66/76	94/96	81/93	77/77	78/80	83/83	84/90	185/188	80/80	150/158	95/104
Bernate008	Bernate	Italy	90/92	73/73	86/86	98/106	76/78	66/66	90/90	93/93	79/85	78/78	80/83	84/84	185/190	78/80	146/158	89/101
Bernate009	Bernate	Italy	86/92	73/77	82/82	94/98	76/82	66/68	86/90	93/93	77/77	78/78	83/83	84/84	190/190	80/80	150/158	77/77
Bernate010	Bernate	Italy	84/86	73/73	82/82	92/92	76/78	68/68	90/96	93/93	73/85	78/80	83/83	84/84	190/190	80/80	158/158	95/95
Jabeek001	Jabeek	The Netherlands	84/84	73/77	82/82	92/98	94/94	66/74	90/90	93/93	77/77	76/80	83/83	88/88	187/188	80/80	158/158	77/77
Onderbanken001	Onderbanken	The Netherlands	90/92	73/73	82/82	98/98	94/94	66/66	90/90	93/93	73/77	80/80	80/80	88/88	187/188	86/86	150/158	77/95
Milicz_2015_001	Milicz	Poland	90/90	73/73	82/84	98/100	78/82	66/68	90/90	93/93	73/77	78/80	80/80	84/84	188/188	80/86	158/158	77/77
Milicz_2015_002	Milicz	Poland	84/90	73/73	82/82	92/98	78/92	66/70	90/90	93/93	77/77	78/80	83/83	84/84	188/188	80/86	146/150	95/95
Milicz_2015_003	Milicz	Poland	84/90	73/73	82/82	98/98	76/78	66/74	90/90	93/93	85/85	78/80	80/80	84/88	188/188	78/78	150/158	77/95
Milicz_2015_004	Milicz	Poland	84/90	73/73	82/82	92/98	94/94	66/76	90/94	93/93	73/75	80/80	80/83	88/88	188/190	70/82	146/158	77/77
Milicz_2015_005	Milicz	Poland	84/90	73/77	82/82	92/92	78/92	66/66	90/90	93/93	77/77	76/80	83/83	88/88	188/190	86/88	146/146	95/95
Postolin002	Postolin	Poland	90/90	77/77	82/82	98/98	78/94	66/66	90/90	93/93	77/77	76/80	80/80	88/88	188/188	80/80	158/158	95/95
Janikow001	Janikow	Poland	84/90	73/77	82/82	98/98	92/92	66/66	90/90	93/93	73/77	80/80	83/83	84/84	188/188	78/80	158/158	95/95
Janikow002	Janikow	Poland	84/90	77/77	82/82	98/98	76/78	66/66	90/90	93/93	77/83	80/80	80/83	88/88	188/190	80/80	150/158	77/77
Janikow003	Janikow	Poland	82/90	73/77	82/82	98/98	78/92	66/74	90/90	93/93	73/77	80/80	80/80	84/84	188/188	82/82	150/158	95/95
Janikow004	Janikow	Poland	84/90	73/77	82/82	92/98	78/82	66/74	90/90	93/93	83/83	76/78	80/83	88/88	188/190	78/86	158/158	95/95
Janikow005	Janikow	Poland	84/84	73/77	82/84	98/98	78/78	66/68	94/94	93/93	73/79	80/80	80/83	84/88	188/188	88/88	158/158	95/95
Joolkow001	Joolkow	Poland	84/92	73/77	82/82	92/98	94/94	66/74	90/94	93/93	75/77	76/78	80/83	84/88	NA	78/80	158/158	77/95
Joolkow002	Joolkow	Poland	84/84	73/77	82/82	92/98	94/94	66/74	90/94	93/93	77/77	74/78	80/83	88/88	188/188	78/78	158/158	77/77
Joolkow003	Joolkow	Poland	90/92	73/77	82/82	92/98	82/82	70/74	90/90	93/93	83/83	76/78	83/83	84/84	188/188	80/80	158/158	77/95
Joolkow004	Joolkow	Poland	90/90	77/77	82/82	98/98	82/94	66/68	90/90	81/93	75/77	74/80	80/83	88/88	186/188	NA	146/158	77/92
Pnewkow002	Pnewkow	Poland	84/90	73/77	82/82	92/98	78/94	66/66	90/90	93/93	77/77	76/78	80/83	84/108	NA	78/80	158/158	77/95
Pnewkow003	Pnewkow	Poland	82/84	77/77	82/82	98/98	78/78	66/66	90/90	93/93	83/87	76/78	80/83	84/84	188/188	78/78	158/158	77/95
Pnewkow004	Pnewkow	Poland	90/90	73/73	82/82	98/98	78/80	66/66	90/90	93/93	73/77	76/80	80/80	84/88	188/188	78/78	150/158	77/77
Pnewkow005	Pnewkow	Poland	84/90	77/77	82/82	98/98	76/82	66/66	90/90	93/93	73/77	78/80	80/83	84/88	188/188	78/78	158/158	77/77
Pnewkow006	Pnewkow	Poland	90/90	77/77	82/82	98/98	78/92	66/66	90/90	93/93	77/85	76/78	83/83	84/88	188/188	78/78	158/158	77/77
Pnewkow007	Pnewkow	Poland	90/90	73/77	82/82	98/98	76/92	66/66	90/90	93/93	77/77	78/78	83/83	84/84	188/188	80/80	158/158	77/95
Pnewkow008	Pnewkow	Poland	90/90	77/77	82/84	92/92	78/78	66/70	90/90	93/93	77/77	78/80	80/80	84/84	188/188	78/88	158/158	95/95
Pnewkow009	Pnewkow	Poland	90/90	73/77	82/82	92/98	78/92	66/66	90/94	93/93	73/83	76/80	80/83	84/108	188/188	80/80	158/158	77/95
Pnewkow010	Pnewkow	Poland	90/90	77/77	82/82	98/98	94/94	66/74	90/94	93/93	77/77	78/78	80/83	84/84	188/188	80/86	NA	NA
Pnewkow012	Pnewkow	Poland	82/90	73/77	82/82	98/98	78/78	66/66	90/90	93/93	77/87	80/80	83/83	88/108	188/188	80/86	158/158	77/95
Pnewkow014	Pnewkow	Poland	84/90	73/73	82/84	92/98	82/92	66/76	90/90	93/93	77/85	76/78	80/83	84/84	188/188	78/78	158/158	77/98
Pnewkow015	Pnewkow	Poland	84/90	77/77	82/82	98/98	78/78	66/74	90/90	93/93	77/77	78/80	80/83	84/84	188/191	78/80	158/158	77/86
Pnewkow016	Pnewkow	Poland	84/90	73/77	82/82	92/98	78/82	66/66	90/94	93/93	73/77	78/80	80/83	84/88	188/188	78/78	158/158	77/77
Pnewkow017	Pnewkow	Poland	90/90	73/73	82/82	98/98	76/94	66/66	90/96	93/93	77/79	80/80	83/83	108/108	188/188	78/80	158/158	77/77
Pnewkow018	Pnewkow	Poland	90/90	77/77	82/82	98/98	78/78	66/66	90/90	93/93	77/77	78/80	83/83	84/84	188/190	80/82	158/158	77/95
Pnewkow019	Pnewkow	Poland	84/90	73/77	82/82	98/98	76/78	66/70	90/90	93/93	77/85	78/80	80/83	84/88	188/188	80/80	158/158	77/95
Pnewkow020	Pnewkow	Poland	84/90	73/77	82/82	98/100	76/78	66/66	90/94	93/93	77/77	78/78	80/83	84/108	188/188	80/84	158/158	95/98
Pnewkow021	Pnewkow	Poland	84/90	73/77	82/82	98/98	78/94	66/66	90/96	93/93	77/77	76/78	80/83	84/84	188/190	78/80	158/158	77/95
Pnewkow022	Pnewkow	Poland	84/90	73/73	82/82	98/98	76/92	74/76	90/90	93/93	73/77	78/80	80/83	84/84	188/188	80/88	158/158	77/95
Pnewkow023	Pnewkow	Poland	90/90	73/73	82/82	98/98	76/78	66/68	90/90	93/93	73/77	78/80	83/83	84/84	188/190	78/80	158/158	98/98
Pnewkow024	Pnewkow	Poland	84/92	77/77	82/82	92/98	78/82	66/66	90/90	93/93	77/83	76/78	80/83	84/84	190/190	80/80	158/158	95/95
Pnewkow025	Pnewkow	Poland	84/90	77/77	82/82	98/98	76/92	66/66	90/90	93/93	79/83	78/78	83/83	84/108	188/188	80/82	158/158	95/98
Pnewkow026	Pnewkow	Poland	90/90	77/77	82/82	98/98	76/80	66/66	90/94	93/93	73/77	78/78	80/83	88/88	187/188	80/82	158/158	95/95
Pnewkow027	Pnewkow	Poland	90/92	77/77	82/82	98/98	76/92	66/66	90/94	93/93	73/77	80/80	80/83	88/88	188/188	78/78	158/158	77/77
Pnewkow028	Pnewkow	Poland	82/84	77/77	82/82	98/98	78/78	66/76	90/90	93/93	73/77	76/78	83/83	84/84	188/188	80/88	158/158	77/77
Pnewkow029	Pnewkow	Poland	82/84	73/77	82/82	98/98	78/80	66/74	90/94	93/93	73/77	76/78	83/83	84/84	188/188	68/78	158/158	98/98
Pnewkow030	Pnewkow	Poland	90/92	77/77	82/82	98/98	76/76	66/68	90/90	93/93	77/83	80/80	80/83	88/88	188/190	80/80	158/158	77/77
Pnewkow031	Pnewkow	Poland	84/90	73/73	82/82	98/98	94/94	66/74	90/94	93/93	77/77	76/78	80/80	84/88	188/188	78/78	158/158	77/77
Pnewkow032	Pnewkow	Poland	84/90	73/77	82/82	98/98	76/78	66/74	90/90	93/93	73/77	NA	80/80	NA	NA	78/78	NA	77/77
Pnewkow033	Pnewkow	Poland	84/90	73/77	82/82	98/98	78/92	66/66	90/94	93/93	73/77	78/80	80/83	84/84	188/188	78/80	158/158	95/95
Pnewkow034	Pnewkow	Poland	90/90	77/77	82/82	92/92	76/92	66/66	90/90	93/93	77/77	76/78	80/83	84/86	188/190	80/80	150/158	95/95
Pnewkow035	Pnewkow	Poland	82/90	73/73	82/84	92/98	76/78	66/66	90/90	93/93	77/77	78/80	80/83	84/84	188/190	80/80	158/158	95/95
Pnewkow036	Pnewkow	Poland	90/90	73/77	82/82	98/98	82/92	66/66	90/90	93/93	77/77	76/78	83/83	88/108	187/188	80/84	158/158	95/98
Pnewkow037	Pnewkow	Poland	84/92	73/73	82/82	92/98	76/94	66/74	90/94	93/93	77/77	76/80	80/80	84/88	188/190	78/78	158/158	77/77
Pnewkow038	Pnewkow	Poland	84/90	73/77	82/82	92/98	78/92	66/66	90/94	93/93	77/77	78/80	80/83	84/86	188/190	80/80	158/158	77/95
Pnewkow039	Pnewkow	Poland	84/90	77/77	82/82	98/98	92/92	66/66	90/90	93/93	79/83	78/78	80/83	84/108	188/188	80/82	158/158	77/95
Tneimow001	Pnewkow	Poland	84/90	73/77	82/82	98/98	78/78	66/66	90/90	93/93	73/77	76/78	83/83	84/84	188/190	80/80	158/158	95/95
Gerês001	Gerês	Portugal	84/86	73/73	82/84	98/98	76/92	66/66	90/90	93/93	77/77	76/80	83/83	84/88	188/190	78/78	158/158	95/98
Sintra004	Quinta	Portugal	84/92	77/77	82/82	98/98	78/82	66/66	90/96	93/93	77/85	78/78	83/83	88/88	188/190	80/80	158/162	95/98
Sintra001	Sintra	Portugal	84/92	77/77	82/82	98/98	78/82	66/66	90/96	93/93	77/85	78/78	83/83	88/88	188/190	80/80	158/162	95/98
Sintra002	Sintra	Portugal	84/90	73/73	82/82	98/98	78/82	66/66	90/90	93/93	77/85	80/82	80/83	84/88	188/190	80/80	150/158	95/95
Sintra003	Sintra	Portugal	84/92	73/73	82/82	98/98	82/82	66/66	90/90	93/93	77/77	78/80	83/83	84/88	190/190	80/80	150/158	77/77
Craiova_1988_001	Craiova	Romania	84/90	77/77	82/84	98/98	76/78	74/74	86/94	93/93	77/77	78/78	83/83	84/102	185/190	78/78	158/158	95/95
Craiova_1988_002	Craiova	Romania	84/90	73/77	82/84	92/98	76/94	66/74	90/94	93/93	77/77	78/80	80/83	84/88	186/188	78/78	158/158	77/95
Târgu_Mures001	Târgu Mureș	Romania	84/84	73/73	82/84	98/98	76/78	66/74	90/90	93/93	77/83	78/78	80/83	84/84	188/188	80/80	158/158	95/98
Tîrnaveni004	Târnăveni	Romania	84/90	73/77	82/84	98/98	94/94	66/66	90/94	93/93	83/83	78/80	80/83	84/88	188/188	80/86	158/158	77/95
Tîrnaveni005	Tarnaveni	Romania	84/90	73/77	82/82	98/98	78/92	66/66	90/90	93/93	77/77	78/78	80/80	84/88	188/188	78/80	150/158	77/95
Tîrnaveni001	Tarnaveni	Romania	82/82	73/73	82/84	98/100	78/92	66/66	90/90	93/93	77/77	76/78	80/83	84/84	186/186	80/86	150/158	95/95
Tîrnaveni002	Tarnaveni	Romania	84/90	73/77	82/82	98/98	78/92	66/66	90/90	81/93	77/77	78/78	80/80	84/84	188/188	78/88	158/158	95/95
Tîrnaveni003	Tarnaveni	Romania	84/92	73/77	82/82	98/100	82/82	68/74	90/90	93/93	77/85	78/80	83/83	88/88	188/188	80/86	158/158	95/95
Kanash001	Yandyichi	Russia	90/92	73/77	82/82	98/98	78/82	66/74	90/90	93/93	77/85	78/80	83/83	84/84	188/188	80/86	158/158	95/95
Kursk_1990_001	Kursk	Russia	84/92	73/73	82/84	98/98	76/78	66/76	90/90	93/93	77/77	78/78	80/80	84/108	188/188	88/88	NA	95/95
Kursk_1990_002	Kursk	Russia	84/90	73/77	82/82	98/100	78/94	66/74	90/90	93/93	77/77	78/80	80/80	84/88	188/188	78/78	158/158	77/77
Kursk_1990_003	Kursk	Russia	82/90	73/73	82/84	98/98	78/92	68/74	90/90	93/93	77/77	78/78	80/83	88/88	188/188	86/86	158/158	77/98
Kursk_1990_004	Kursk	Russia	90/90	77/77	82/82	98/98	76/82	66/74	90/94	93/93	77/85	80/80	80/83	84/84	188/188	78/78	158/158	77/77
Kursk_1990_005	Kursk	Russia	84/84	73/77	82/82	98/98	78/82	66/66	90/90	93/93	77/77	78/80	83/83	88/88	188/188	78/78	150/158	95/95
Kursk_1990_006	Kursk	Russia	90/92	73/77	82/82	98/98	78/94	66/74	90/94	93/93	75/77	74/76	80/83	84/88	188/188	80/80	150/158	95/95
Bessonovka001	Bessonovka	Russia	84/92	77/77	82/82	98/98	78/78	66/66	90/90	93/93	83/83	74/78	80/83	88/88	188/190	80/80	158/158	77/77
Ronneby001	Ronneby	Sweden	84/90	73/77	82/84	90/96	94/94	66/66	90/94	93/93	77/77	78/80	80/80	88/88	188/188	78/78	158/158	77/77
Linköping001	Linköping	Sweden	84/90	73/77	82/84	98/98	78/92	66/66	90/90	93/93	77/77	78/80	80/80	88/88	188/188	86/86	158/158	95/95
Ljubljana001	Ljubljana	Slovenia	84/92	73/77	86/86	98/98	94/94	66/74	90/90	93/93	77/77	80/80	80/83	82/88	188/190	78/78	150/158	77/77
Podsmreka001	Podsmreka	Slovenia	90/90	73/73	82/82	98/98	82/82	66/68	90/90	93/93	75/83	76/78	80/86	88/88	188/188	80/80	158/158	77/77
Lokavec001	Lokavec	Slovenia	92/92	73/77	82/84	98/98	78/94	66/66	90/90	93/93	77/77	76/76	80/83	84/108	187/188	80/80	158/158	95/95
Pivka001	Pivka	Slovenia	84/92	73/73	82/82	96/98	94/94	66/66	90/94	93/93	79/83	76/80	80/83	84/84	187/187	78/86	150/158	95/95
Pivka002	Pivka	Slovenia	90/90	73/73	82/82	92/98	76/94	66/74	90/90	93/93	77/83	78/80	83/83	84/84	187/190	68/80	158/158	77/95
Pivka003	Pivka	Slovenia	84/90	77/77	82/84	92/98	76/94	66/76	90/90	93/93	85/85	76/78	80/83	84/88	187/190	80/86	150/158	77/95
Pivka004	Pivka	Slovenia	84/90	77/77	82/84	98/98	78/82	66/66	90/90	93/93	77/77	76/80	80/83	84/84	190/190	82/82	150/150	77/77
Pivka005	Pivka	Slovenia	84/90	73/73	82/82	92/98	76/94	66/66	90/90	93/93	77/85	80/80	80/83	84/84	187/188	82/82	158/158	77/95
Pivka006	Pivka	Slovenia	84/84	73/73	82/84	92/98	76/76	66/68	90/90	84/93	75/85	78/80	83/83	84/84	188/190	78/78	158/158	95/95
Pivka007	Pivka	Slovenia	90/92	73/73	82/82	98/98	94/94	66/66	90/94	81/93	77/83	76/80	80/83	84/88	187/188	80/86	158/158	77/98
Pivka008	Pivka	Slovenia	84/84	77/77	82/82	98/98	78/78	66/72	90/94	93/93	83/83	76/80	80/80	84/84	185/190	80/80	150/150	77/95
Pivka009	Pivka	Slovenia	84/92	73/73	82/82	98/98	78/94	66/66	90/90	81/93	77/83	76/80	80/83	88/88	187/188	78/80	150/158	95/95
Poljcane001	Poljčane	Slovenia	84/84	73/77	82/82	92/98	94/94	66/66	90/94	93/93	77/77	80/80	80/83	88/88	187/188	80/86	146/150	77/77
Poljcane002	Poljčane	Slovenia	84/90	73/77	82/84	98/98	78/82	66/74	90/90	93/93	77/77	80/80	83/83	84/88	188/188	80/80	158/158	77/77
2009-Avilés-AP1	Avilés	Spain	84/90	73/77	82/82	98/98	94/94	66/66	90/90	93/93	77/77	80/80	80/80	82/88	188/188	78/78	158/158	77/95
2009-Avilés-AP2	Avilés	Spain	84/90	77/77	82/84	98/98	82/92	74/74	90/94	93/93	77/79	76/80	83/83	88/88	188/190	80/80	158/158	95/95
2009-Avilés-AP3	Avilés	Spain	90/92	73/73	82/84	98/98	76/78	66/66	90/90	93/93	77/77	78/80	83/83	84/84	185/190	86/86	150/158	77/95
2009-Avilés-DAL1	El Caliero	Spain	90/92	73/73	82/82	98/98	82/92	66/66	82/90	93/93	77/83	78/80	80/83	84/84	188/188	80/80	146/150	77/77
2009-Illas-AP1	Illas	Spain	82/90	73/73	84/84	98/98	82/92	66/66	90/90	93/93	77/77	76/80	80/83	88/88	188/190	80/80	158/158	89/89
2009-Illas-AP2	Illas	Spain	84/90	73/73	82/82	98/98	78/78	66/66	90/90	81/81	73/85	76/80	80/80	84/88	188/190	80/80	146/158	95/95
2009-Illas-AP3	Illas	Spain	90/92	73/73	82/82	92/98	78/82	66/74	90/90	81/93	77/85	80/80	80/80	88/88	188/188	78/80	150/150	77/77
2009-Illas-AP4	Illas	Spain	84/90	73/73	82/82	92/98	76/76	66/74	90/94	93/93	73/77	76/80	80/83	84/108	185/185	80/82	150/150	98/98
LC_2009-Candaliega-DAL3	La Candaliega	Spain	90/92	73/73	82/82	92/92	82/94	66/74	90/94	93/93	77/77	78/78	83/83	88/88	190/190	80/80	150/150	95/95
La_laguna_2015_001	La Laguna	Spain	84/90	73/73	82/82	98/98	76/76	66/66	90/90	81/93	77/77	80/80	83/83	88/108	185/188	80/82	150/150	95/95
La_laguna_2015_002	La Laguna	Spain	84/84	73/73	82/82	92/98	76/78	66/66	90/90	93/93	77/77	74/80	80/83	84/88	185/190	80/80	158/158	77/83
La_laguna_2015_003	La Laguna	Spain	84/90	73/77	82/82	92/98	76/82	66/74	90/94	81/93	77/77	78/78	80/83	84/88	188/190	80/80	146/150	95/95
La_laguna_2015_004	La Laguna	Spain	84/90	73/73	82/84	98/98	76/92	66/74	80/90	81/93	77/77	74/80	83/83	84/84	186/188	80/80	158/158	95/95
La_laguna_2015_005	La Laguna	Spain	90/90	73/73	82/82	92/98	76/76	66/66	90/94	93/93	75/77	78/80	83/83	88/88	188/188	80/80	146/150	95/101
La_laguna_2015_006	La Laguna	Spain	90/90	73/77	82/82	98/98	78/82	66/66	90/90	93/93	77/79	80/80	83/83	88/88	188/190	80/80	150/150	89/95
Cabrales001	Las Arenas de Cabrales	Spain	84/84	73/73	82/82	98/100	76/82	66/68	90/90	81/93	NA	78/78	80/83	88/108	188/192	80/80	158/158	77/95
Cabrales002	Las Arenas de Cabrales	Spain	84/92	73/73	82/84	98/98	76/76	66/68	90/90	93/93	77/77	78/80	83/83	84/84	188/188	80/80	150/150	77/95
2009-Ávila-SR4	Dehesa de la Lastra del Cano	Spain	84/90	73/77	82/82	92/98	74/94	66/66	90/90	93/93	77/77	74/80	80/80	82/88	187/187	78/78	150/158	77/95
2009-Ávila-SR1	Garganta de Navamediana	Spain	84/90	73/77	82/82	92/98	78/78	66/66	90/94	81/93	77/79	80/80	80/83	88/88	188/190	78/80	146/158	95/98
2009-Ávila-SR3	Navalguijo	Spain	82/90	73/73	82/82	98/98	78/82	66/66	90/94	81/93	77/79	76/78	80/83	84/88	188/188	80/80	158/158	77/95
2009-Ávila-SR2	Zapardiel de la Ribera	Spain	84/90	73/77	82/84	98/98	76/82	66/74	90/90	81/93	77/77	80/82	80/83	84/84	188/190	80/86	146/146	77/77
2009-Cantabria-FR1	Castro Urdiales	Spain	90/92	73/73	82/82	98/98	76/82	66/66	90/94	81/84	77/77	78/78	83/83	88/88	185/190	80/80	158/158	77/95
2009-Cantabria-FR2	Castro Urdiales	Spain	84/90	77/77	82/84	98/98	76/82	66/66	90/90	84/93	77/79	80/82	80/83	88/88	186/190	80/88	150/158	77/77
2009-Cantabria-FR3	Guriezo	Spain	84/92	73/73	82/82	98/98	76/94	66/68	90/90	93/93	77/77	80/82	83/83	84/84	188/188	80/80	150/158	95/95
2009-Lugo-PT2	Cervo	Spain	84/90	73/77	82/82	98/98	76/92	66/66	90/90	93/93	77/77	80/80	83/83	88/88	190/190	80/80	158/158	77/77
El_Ferrol001	El Ferrol	Spain	90/92	73/73	82/82	92/98	76/82	66/74	90/94	81/93	77/85	80/82	83/83	88/88	190/190	78/86	150/158	95/95
2009-Lugo-AP1	Ribadeo	Spain	84/90	77/77	82/84	98/100	76/78	66/66	90/90	93/93	77/77	76/76	80/83	88/88	190/190	80/80	158/158	95/95
2009-Lugo-PT1	A Proba do Brollón	Spain	90/92	73/73	82/82	98/98	76/76	66/66	90/90	93/93	77/77	76/80	80/83	88/88	188/188	76/78	158/158	77/95
2009-Madrid-DG1	Buitrago del Lozoya	Spain	84/84	73/77	82/84	98/98	76/78	66/66	90/90	93/93	75/79	76/78	83/83	84/84	188/188	80/80	158/158	77/95
2009-Madrid-TA1	El Escorial	Spain	90/90	73/77	82/84	94/98	76/94	66/66	90/94	93/93	77/79	76/82	80/80	84/84	188/190	80/86	158/158	77/101
2009-Madrid-TA2	El Escorial	Spain	90/92	73/77	82/82	94/98	82/92	66/74	90/96	81/93	77/77	76/80	80/83	84/88	188/188	80/80	146/158	95/95
Madrid002	Manzanares el Real	Spain	82/92	73/77	82/84	92/98	76/78	66/74	90/90	93/93	77/85	80/80	83/83	88/88	188/188	80/80	146/158	95/95
Madrid003	Manzanares el Real	Spain	90/92	73/77	82/82	92/98	78/78	66/66	90/94	93/93	77/83	80/80	80/83	84/84	190/190	80/86	158/158	77/77
2009-Madrid-FR1	Rascafría	Spain	84/90	73/73	82/82	98/98	76/82	66/74	90/94	93/93	77/77	78/80	80/83	84/88	188/188	80/80	146/158	77/95
Madrid001	Soto Del Real	Spain	84/90	73/77	82/82	92/98	76/76	66/74	90/94	81/93	75/77	76/80	80/83	84/84	188/190	80/80	150/158	77/95
2009-Palencia-LG1	Villaescusa de las Torres	Spain	90/90	77/77	82/82	92/98	76/94	68/68	90/90	93/93	77/83	78/78	83/83	84/84	188/188	80/80	158/158	95/95
2009-Salamanca-JS2	Agallas	Spain	82/84	73/77	82/82	92/98	78/78	66/66	90/90	93/93	77/77	76/80	80/83	84/84	188/188	80/86	158/158	95/95
2009-Salamanca-SR4	Cassillas de Flores	Spain	84/84	73/73	82/84	98/98	78/82	66/66	90/96	93/93	77/83	76/78	80/80	88/88	188/190	80/80	150/158	77/95
2009-Salamanca-SR5	Cassillas de Flores	Spain	84/92	73/73	82/82	88/92	78/78	66/66	90/90	93/93	77/77	76/78	80/83	84/84	188/188	80/80	158/158	77/95
2009-Salamanca-SR6	Dehesa de El Payo	Spain	84/90	73/73	82/82	98/98	76/82	66/66	90/90	93/93	77/83	78/78	80/83	84/88	188/188	78/80	146/150	77/95
2009-Salamanca-SR7	Dehesa de El Payo	Spain	84/84	73/77	82/82	92/98	78/78	66/74	90/90	93/93	75/77	80/80	80/83	84/88	188/188	80/80	158/158	95/95
2009-Salamanca-SR11	Dehesa de Robleda	Spain	84/90	73/73	82/82	98/98	76/78	66/66	90/90	93/93	77/77	80/80	80/83	84/88	190/190	80/80	158/158	77/95
2009-Salamanca-SR12	Dehesa de Robleda	Spain	90/90	77/77	82/82	98/98	76/78	66/66	90/90	93/93	77/77	78/78	83/83	84/88	188/188	86/88	158/158	95/98
2009-Salamanca-SR13	Dehesa de Robleda	Spain	84/90	73/73	82/82	92/100	76/78	66/66	90/94	93/93	77/77	78/78	80/83	84/84	190/190	80/80	158/158	77/89
2009-Salamanca-SR14	Dehesa de Robleda	Spain	84/90	73/73	82/82	98/98	78/78	66/66	90/94	93/93	77/77	78/80	80/83	84/84	188/188	78/80	158/158	77/95
2009-Salamanca-SR10	La Genestosa	Spain	84/92	73/73	82/84	98/98	78/78	66/74	90/96	93/93	77/77	76/80	83/83	84/88	188/188	80/80	158/158	77/77
2009-Salamanca-SR8	La Genestosa	Spain	84/84	73/77	82/82	98/98	78/78	66/68	90/90	93/93	77/85	80/82	83/83	84/84	188/188	NA	158/158	95/95
2009-Salamanca-SR9	La Genestosa	Spain	84/84	73/73	82/82	98/98	76/82	66/66	90/90	93/93	77/77	76/80	80/83	88/88	188/190	80/86	150/158	95/95
2009-Salamanca-JS1	Martiago	Spain	82/90	73/73	82/82	98/98	76/82	66/66	90/90	93/93	77/85	80/80	83/83	88/88	188/188	80/86	158/158	77/77
2009-Salamanca-SR1	Navasfrias	Spain	90/92	73/77	82/84	92/98	78/82	66/68	90/90	93/93	77/77	76/82	83/83	84/88	186/190	80/80	158/158	95/95
2009-Salamanca-SR2	Villasrubias	Spain	84/84	73/73	82/82	98/98	78/78	66/66	90/90	81/93	77/79	80/80	83/83	84/84	188/190	80/82	150/158	95/95
2009-Salamanca-SR3	Villasrubias	Spain	90/90	73/77	82/82	98/98	78/96	66/74	90/94	93/93	79/85	76/80	80/83	88/88	188/188	80/80	150/158	77/95
Monasterio_de_Piedra001	Nuévalos	Spain	84/90	73/77	82/82	98/98	82/96	66/66	90/96	93/93	85/85	80/80	83/83	84/84	185/190	80/86	146/158	77/95
Fruska_Gora001	Andreljev	Servia	84/90	73/77	82/84	98/98	76/78	68/70	90/90	93/93	77/83	76/76	83/83	88/88	186/188	80/88	158/158	95/95
Fruska_Gora002	Andreljev	Servia	84/90	73/77	82/84	98/98	76/92	68/74	90/90	93/93	77/77	76/78	80/83	88/88	188/190	80/80	146/158	101/101
Vasischeve001	Vasischeve	Ukraine	84/84	73/77	82/84	92/98	78/82	66/66	90/90	93/93	77/85	80/80	80/80	88/88	188/190	80/86	158/158	77/95
Vasischeve002	Vasischeve	Ukraine	90/90	77/77	82/82	98/98	78/78	66/66	90/90	93/93	77/77	80/80	83/83	88/88	188/188	80/80	150/158	77/77
Migiiska_Dilanka001	Migiiska-Dilanka	Ukraine	84/92	73/73	82/82	98/98	76/82	66/66	90/96	93/93	77/77	78/80	80/83	88/88	188/190	80/86	158/158	95/95
Berezovka001	Berezovka	Ukraine	92/92	73/73	82/84	98/98	78/82	66/66	84/84	93/93	75/77	76/78	80/80	88/88	188/188	78/80	150/158	95/95
Berezovka002	Berezovka	Ukraine	90/92	73/73	82/84	98/100	78/78	66/74	90/90	93/93	75/77	76/78	80/83	88/88	188/188	80/80	158/158	95/95
Berezovka003	Berezovka	Ukraine	84/92	77/77	82/82	98/98	76/78	66/66	90/90	93/93	77/83	78/78	83/83	84/84	188/188	86/86	158/158	95/95
Berezovka004	Berezovka	Ukraine	92/92	73/73	82/84	98/98	78/78	66/66	84/90	93/93	75/77	76/78	83/83	84/84	188/188	86/86	158/158	95/95
Berezovka005	Berezovka	Ukraine	92/92	73/73	82/84	98/98	76/78	66/66	90/90	93/93	77/77	78/78	80/80	88/88	188/188	78/86	150/158	95/95
Colchester_2005/2006_001	Colchester	United Kingdom	84/92	73/73	82/82	92/98	82/94	66/74	90/90	93/93	75/85	80/80	80/83	88/88	188/190	78/80	146/150	95/95
Colchester_2005/2006_002	Colchester	United Kingdom	84/90	73/73	86/86	98/100	76/76	66/66	94/94	81/93	77/77	76/80	83/83	88/88	188/188	90/90	150/158	77/77
Colchester_2005/2006_003	Colchester	United Kingdom	84/90	73/77	82/82	92/98	76/94	66/66	90/94	93/93	77/85	78/80	83/83	88/88	188/190	80/80	146/150	95/95
Colchester_2005/2006_004	Colchester	United Kingdom	84/86	73/73	82/84	98/98	94/94	66/66	90/90	93/93	77/77	78/80	80/83	NA	200/200	78/80	150/150	77/77
Colchester001	Colchester	United Kingdom	84/90	73/73	84/84	98/100	76/76	66/66	94/94	81/93	77/77	76/80	83/83	88/88	188/188	90/90	150/158	77/77
Colchester002	Colchester	United Kingdom	84/92	73/73	82/82	92/98	82/94	66/74	90/90	93/93	75/85	80/80	80/83	88/88	188/190	78/80	146/150	95/95
Colchester003	Colchester	United Kingdom	82/84	73/73	82/82	92/98	78/94	66/66	90/90	93/93	77/77	76/80	80/80	84/84	190/190	78/78	158/158	95/95
Colchester004	Colchester	United Kingdom	84/90	73/77	82/82	92/98	94/94	66/66	90/94	93/93	77/77	78/80	83/83	84/88	190/190	80/80	146/150	77/95
Colchester005	Colchester	United Kingdom	84/86	73/73	82/84	98/98	94/94	66/74	90/90	93/93	73/75	80/80	80/83	88/88	188/188	78/90	146/150	95/95
Colchester006	Colchester	United Kingdom	84/90	73/73	82/82	92/98	78/94	66/74	90/96	93/93	77/79	76/80	80/80	84/84	188/190	78/80	150/158	77/77
Colchester007	Colchester	United Kingdom	84/90	73/73	82/82	98/98	76/78	68/74	90/96	93/93	75/83	78/78	83/83	88/88	188/188	NA	146/150	95/95
Colchester009	Colchester	United Kingdom	84/84	73/77	84/86	92/98	92/94	66/74	90/90	93/93	73/77	76/78	80/83	84/84	188/188	78/80	146/158	95/95
Colchester010	Colchester	United Kingdom	84/90	73/77	82/84	98/98	82/94	66/66	80/90	93/93	77/77	76/80	80/83	84/88	188/188	78/78	146/158	77/95
Copdock001	Copdock	United Kingdom	84/94	73/77	82/86	98/98	78/94	66/74	90/94	93/93	85/87	78/80	80/80	88/88	188/188	80/80	150/158	95/95
Copdock002	Copdock	United Kingdom	90/90	73/73	82/84	92/92	78/94	66/66	90/90	93/93	81/81	74/78	83/83	84/84	188/188	80/86	150/158	95/95
Copdock003	Copdock	United Kingdom	84/90	73/77	82/82	92/98	78/82	66/66	90/94	81/87	77/77	80/80	80/83	88/88	188/188	80/80	150/150	95/95
Copdock004	Copdock	United Kingdom	90/92	77/77	82/84	98/98	76/78	66/66	90/96	93/93	75/77	80/80	80/80	84/84	188/190	80/80	150/158	77/77
Copdock005	Copdock	United Kingdom	84/84	73/77	82/84	98/98	78/82	66/66	90/90	93/93	75/75	74/78	80/83	88/88	188/188	80/80	150/150	95/95
Copdock006	Copdock	United Kingdom	84/90	73/77	82/82	98/98	76/78	66/68	90/90	81/93	75/85	76/80	80/80	88/88	188/190	80/80	150/158	95/95
